# Supplementary material for: Comparison of microleakage between different restorative materials to restore marginal gap at crown margin
Source: PeerJ. 2021 Feb 25;9:e10823. doi: 10.7717/peerj.10823 (PMC7916530; doi:10.7717/peerj.10823)
Supplement: Supplemental Information 1 [file peerj-09-10823-s001.zip]

Archive with 1 entries (1 files):
- All Data.sav
